# Supplementary material for: Single-cell sequencing reveals Hippo signaling as a driver of fibrosis in hidradenitis suppurativa
Source: J Clin Invest. 2024 Feb 1;134(3):e169225. doi: 10.1172/JCI169225 (PMC10836805; doi:10.1172/JCI169225)
Supplement: Supporting data values [file jci-134-169225-s043.xlsx]

## Sheet: Fig. 1C
Celltype	HS	NS
B cell	1034	0
Eccrine gland	14	166
Endothelial	667	685
Fibroblast	689	3770
Keratinocyte	10594	6392
Mast	90	133
Melanocyte	336	408
Myeloid	566	123
Plasma cell	457	0
Smooth muscle	526	1081
T cell	3031	954

## Sheet: Fig. 2A
HS
	EC4	EC5	SFRP4 FB	cDC2B	SMC0	Mac	Supraspinous KC	SMC6	EC0	CXCL13 FB	EC2	Spinous KC	cDC2A	LC	Basal KC	MLNC4	pDC	MLNC3	T17	cDC1	MLNC0	Treg	Tfh	BC1	NK cell	BC0	CD8Tem	PLC0	CD4Tcm	Mast	PLC1
SFRP4 FB	96	95	87	70	65	55	72	65	81	54	71	69	41	48	54	42	35	42	26	26	24	20	16	17	13	13	17	10	11	10	6
EC5	78	77	83	65	70	53	78	63	65	58	60	69	36	47	51	42	28	43	24	20	25	16	15	10	15	7	13	9	10	10	3
EC4	73	73	76	61	62	49	67	55	67	51	61	60	37	48	46	39	33	39	24	22	23	19	14	11	14	9	13	10	9	9	3
SMC6	71	72	62	61	50	47	63	43	60	41	58	52	38	39	43	34	28	31	22	22	23	21	16	11	9	9	15	8	12	6	2
cDC2B	61	60	57	55	52	45	57	47	52	52	46	47	32	38	40	29	27	30	30	23	21	20	19	12	12	11	11	12	13	7	7
SMC0	62	61	57	58	41	45	51	37	51	41	48	43	34	36	38	27	27	26	19	20	17	19	14	14	10	10	15	8	11	5	4
CXCL13 FB	68	73	64	51	42	40	53	39	59	39	50	42	35	35	35	24	28	28	22	16	15	17	12	8	10	8	12	5	9	5	1
EC2	66	63	68	57	60	41	43	54	35	54	40	35	33	31	28	39	25	23	20	23	12	9	12	10	14	7	7	9	5	9	5
EC0	67	66	66	59	53	48	38	46	32	42	35	29	32	31	25	31	32	17	22	18	12	14	13	10	14	8	9	10	4	6	2
Mac	48	48	46	47	36	42	44	34	40	37	39	35	22	32	30	19	27	23	24	23	13	15	12	10	10	10	12	10	8	7	5
Basal KC	71	70	62	45	55	32	36	50	20	41	25	24	33	21	24	25	26	18	23	15	9	10	10	6	9	5	6	6	2	2	1
Supraspinous KC	69	68	62	47	53	36	34	52	26	40	29	20	30	30	25	24	21	14	18	12	10	5	9	7	8	6	5	4	2	3	1
LC	53	54	51	48	40	41	32	38	16	42	22	23	26	19	19	28	21	11	21	18	11	3	14	9	8	7	2	9	2	6	4
Spinous KC	63	59	54	39	42	33	26	38	22	39	25	24	26	25	22	17	21	12	15	13	9	6	7	6	6	6	4	3	0	4	2
cDC2A	41	38	38	35	29	31	27	24	31	28	32	24	31	27	19	19	23	18	18	17	11	16	13	13	10	10	11	10	8	4	6
cDC1	38	37	33	37	31	31	31	30	33	29	31	25	28	27	23	21	18	16	15	17	12	13	10	11	8	9	6	6	9	5	4
pDC	34	32	36	34	31	32	30	28	27	29	29	22	25	28	21	19	20	17	12	20	12	9	8	10	4	8	5	10	5	5	6
MLNC4	46	46	28	34	28	26	38	28	40	22	37	26	25	26	22	15	19	14	11	11	9	9	6	11	7	8	4	3	4	3	1
MLNC3	38	38	29	32	29	24	17	27	14	19	15	10	21	11	14	17	13	10	13	11	5	1	7	7	7	7	0	3	0	3	1
Tfh	23	22	23	21	16	26	15	15	21	17	19	16	17	18	17	11	13	10	7	15	9	4	4	7	4	5	3	3	3	2	0
MLNC0	33	31	22	26	21	22	14	20	12	18	9	10	15	13	9	14	14	7	11	10	4	0	6	6	7	5	0	3	0	1	1
Mast	23	22	22	23	15	19	15	14	12	14	11	16	9	8	14	10	10	8	3	7	5	2	1	4	3	3	1	1	1	3	1
T17	18	18	14	22	11	22	12	10	17	9	14	11	15	16	13	9	11	7	5	12	6	3	3	4	3	4	2	2	1	1	0
PLC0	16	16	14	15	11	13	5	10	13	10	15	10	6	6	13	8	8	6	6	5	5	4	3	5	3	4	3	3	2	1	0
NK cell	12	12	13	19	11	17	12	10	10	9	9	9	9	8	8	9	9	8	3	6	6	2	2	3	3	3	2	4	1	1	1
Treg	10	8	9	13	6	17	4	4	4	3	4	3	12	4	4	6	8	2	6	8	1	2	2	3	4	3	0	1	0	0	0
CD8Tem	13	13	12	18	9	14	4	6	3	5	3	1	10	4	0	8	7	0	2	5	0	0	1	3	3	3	0	0	0	2	0
BC1	4	4	6	9	3	10	3	2	3	4	3	2	6	4	2	2	5	4	2	4	2	2	3	4	3	2	2	4	1	0	2
BC0	3	3	2	7	4	9	4	3	2	3	3	3	4	2	3	3	4	2	5	2	3	3	4	3	5	2	3	3	2	0	0
CD4Tcm	6	6	6	14	3	14	2	5	1	5	1	1	7	2	0	3	2	0	2	3	0	1	2	2	1	2	0	1	0	0	0
PLC1	6	5	4	5	3	5	3	3	3	3	4	3	4	2	2	4	2	4	3	3	1	3	2	1	2	2	2	1	1	0	0
NS
	EC0	EC1	LSP1 FB	SFRP2 FB	EC2	Spinous KC	Supraspinous KC	Basal KC	RAMP1 FB	EC3	MLNC3	COL11A1 FB	SMC5	SMC3	LC	SMC1	SMC2	SMC4	CD8Tem	MLNC0	CD4Tcm	MLNC2	Treg	MLNC1	ECG	Mast
Basal KC	51	55	49	41	39	43	37	37	40	38	33	30	36	32	17	39	27	24	16	22	10	17	11	13	8	2
LSP1 FB	53	46	44	43	48	40	40	38	32	35	30	33	32	31	34	25	20	21	17	20	19	18	15	13	6	4
EC3	43	41	49	47	39	38	35	32	44	31	29	37	33	36	25	30	23	25	13	16	18	20	13	12	7	1
SFRP2 FB	46	43	45	43	46	39	37	38	30	35	33	31	27	28	34	22	21	20	19	20	18	19	16	15	5	4
SMC5	48	45	44	43	42	34	35	34	29	27	28	30	23	25	29	22	24	21	23	18	18	17	19	14	4	4
LC	39	43	42	43	30	25	20	26	31	36	19	31	35	29	24	25	23	28	23	16	23	21	22	18	5	2
EC1	37	32	42	40	38	41	31	36	33	29	33	28	28	29	21	24	20	20	13	19	17	20	15	18	7	5
RAMP1 FB	46	41	41	34	38	32	31	32	32	26	27	31	22	26	23	22	20	18	15	15	16	11	14	8	9	4
EC2	24	33	46	45	17	31	27	32	36	29	27	33	31	32	12	27	26	27	10	18	13	22	8	19	7	1
COL11A1 FB	41	39	36	36	37	31	31	31	30	28	29	29	21	25	23	21	18	19	13	16	13	13	11	11	7	3
EC0	34	36	41	40	24	30	24	25	33	28	29	26	28	30	12	23	20	20	11	16	13	20	12	19	5	3
CD8Tem	33	31	33	32	32	32	27	30	20	31	29	23	25	20	28	18	20	20	19	21	19	17	17	16	3	2
Supraspinous KC	40	43	35	27	29	38	34	28	31	27	20	17	26	25	19	25	22	19	17	14	14	10	14	7	6	0
Spinous KC	43	47	31	29	34	33	31	22	27	28	23	16	27	23	17	29	20	15	17	13	14	11	14	9	4	1
SMC3	33	29	32	29	28	30	30	24	21	22	23	20	15	17	23	16	14	13	16	15	17	15	14	11	4	5
SMC1	35	33	34	28	30	24	23	21	26	19	19	25	14	17	22	18	15	14	11	14	11	12	11	12	2	4
MLNC3	33	33	25	22	28	27	27	19	22	25	18	16	24	20	21	21	15	15	14	11	13	12	12	9	4	2
SMC4	33	27	32	32	28	24	24	22	19	23	20	20	14	17	19	15	14	13	16	14	17	12	14	10	4	5
CD4Tcm	28	26	25	24	27	25	17	23	15	20	19	17	19	14	26	15	12	15	17	12	15	12	15	11	1	1
SMC2	33	30	29	26	29	17	15	20	22	20	16	22	13	15	16	16	12	13	11	10	11	12	11	7	2	4
MLNC2	30	27	19	20	26	25	26	23	18	17	14	14	17	14	18	16	11	13	13	7	11	8	11	6	2	2
MLNC0	24	24	17	16	21	15	18	16	12	15	14	12	17	11	11	13	12	11	14	8	11	10	12	7	2	2
Treg	18	18	20	16	16	17	13	14	12	17	17	12	15	12	14	12	12	11	12	11	14	13	12	11	2	1
MLNC1	20	19	14	15	22	22	25	21	12	12	16	10	15	11	15	11	13	11	10	10	8	8	8	7	3	1
ECG	18	15	7	5	13	9	7	5	7	5	6	3	5	6	7	6	4	1	9	4	7	3	7	2	2	1
Mast	16	16	11	10	12	7	4	7	7	11	5	7	5	6	8	6	5	4	3	4	2	3	2	3	0	0

## Sheet: Fig. 3C
Celltype	HS	NS
LC	97	64
cDC1	11	3
cDC2A	19	7
cDC2B	105	6
pDC	79	3
Mac	255	40

## Sheet: Fig. 3F
Gene Ontology Biological Processes Term	-log10(p-value)	P-value	Adjusted P-value	Odds Ratio	Combined Score	Overlap	Genes
negative regulation of programmed cell death	9.22344	5.97802e-10	1.87168e-07	3.6451	77.4138	36/381	NOTCH2;TNFAIP8;DDX3X;BCL2A1;SRC;XIAP;PSEN1;UBE2Z;THBS1;IRAK1;PIM1;FLNA;PIM3;VHL;HTATIP2;IL10;BNIP3L;PCID2;ANXA1;SPHK1;ANXA5;LAPTM5;PLAUR;ADAM10;SERPINB9;CFLAR;YWHAZ;HIPK3;NFKB1;NFKBIA;PPIF;CTNNB1;SQSTM1;CD44;TPT1;RAB7A
negative regulation of apoptotic process	9.48533	3.27095e-10	1.22479e-07	3.33145	72.7615	42/485	NOTCH2;ITGB1;TNFAIP8;DDX3X;BCL2A1;SRC;XIAP;MTRNR2L8;PSEN1;UBE2Z;DLL1;THBS1;IRAK1;PIM1;FLNA;PIM3;VHL;FNIP1;HTATIP2;IL10;BNIP3L;PCID2;ANXA1;SPHK1;ANXA5;PLAUR;ADAM10;SERPINB9;CFLAR;SOD2;YWHAZ;HIPK3;NFKB1;NFKBIA;SFPQ;CLCF1;PPIF;CTNNB1;ITGA5;SQSTM1;TPT1;CD44
response to lipopolysaccharide	10.4163	3.83448e-11	1.61528e-08	6.14353	147.349	24/159	IL10;CXCL8;GCH1;SLC11A1;ERBIN;IRAK3;LILRB1;NOD2;LILRB2;TICAM1;CXCL3;TNFRSF1B;CXCL2;NFKB1;ADAM17;IRAK1;TNIP2;IL1B;TNIP3;MAPKAPK2;PDE4B;NLRP3;CCR5;CD68
positive regulation of cytokine production	10.7981	1.59201e-11	7.66438e-09	4.21603	104.825	36/335	FCN1;RAB1A;CEBPB;NOD2;LILRA2;HIF1A;LILRA5;PNP;IRAK1;PDE4B;CYP1B1;NLRP3;IL6R;IL10;ANXA1;FCER1G;SLC11A1;SPHK1;EIF2AK3;LAPTM5;OSM;LILRB1;HLA-A;LILRB2;TICAM1;SORL1;NFKB1;EREG;RUNX1;FGR;ADAM17;RGCC;IL1B;CTNNB1;ARHGEF2;TLR2
inflammatory response	11.9296	1.17599e-12	6.60512e-10	5.4336	149.255	31/230	IL1RN;CEBPB;CXCL8;CCL3L1;TNFAIP6;PTGER2;C5AR1;FPR1;ADM;FPR2;CXCL3;CXCL2;THBS1;ADGRE5;CCRL2;CCL3;OLR1;NLRP3;CCR5;CCR1;ANXA1;SLC11A1;CYBB;LYZ;NFKB1;TNFRSF1A;IL1B;MAPKAPK2;PTX3;CD44;TLR2
cellular response to cytokine stimulus	15.4707	3.3829e-16	2.28007e-13	4.3325	154.335	52/482	ITGB1;CDKN1A;IL1RN;PID1;CSF3R;ITGAM;CXCL8;CXCL2;YBX3;ICAM1;MT2A;PIM1;ITGAX;TIMP1;CD36;CCR5;IL6R;IL10;ANXA1;IL4R;IRAK3;OXSR1;TNFRSF1B;YWHAZ;TNFRSF1A;EREG;IL1B;ARHGEF2;CRK;TLR2;ASAH1;CCL3L1;FPR1;FOXO3;HIF1A;SOCS3;IRAK1;IRAK2;CCL3;ST3GAL6;STX3;GBP2;CCR1;SMAD3;PDE2A;FN1;ERBIN;OSM;NFKB1;COL1A2;CLCF1;NFE2L2
cytokine-mediated signaling pathway	17.3577	4.38867e-18	3.69746e-15	4.1028	163.979	63/621	ITGB1;CDKN1A;IL1RN;IFITM1;CSF3R;ITGAM;CXCL8;CXCL3;CXCL2;ICAM1;MT2A;PIM1;ITGAX;TRIM25;MAP3K8;TIMP1;CD36;CCR5;IL6R;IL10;SERPINB2;ANXA1;FCER1G;IL4R;GSTO1;IRAK3;HLA-A;TNFRSF1B;YWHAZ;TNFRSF1A;EREG;ADAM17;IL1B;SQSTM1;CRK;CD44;CCL3L1;SRC;FPR1;NOD2;FOXO3;HIF1A;RAP1B;SOCS3;IRAK1;IRAK2;CCL3;STX3;FCGR1A;GBP2;CCR1;HLA-DRB5;FN1;OSM;LILRB2;SOD2;NFKB1;NFKBIA;ISG20;COL1A2;TNIP2;CLCF1;LIMS1
neutrophil degranulation	34.4223	3.78213e-35	4.24859e-32	7.17615	568.783	77/481	FCN1;SERPINA1;ITGAM;B4GALT1;DDX3X;TNFAIP6;GMFG;LPCAT1;SLC2A3;PYGL;TCIRG1;CTSS;STK10;LGALS3;PNP;LAMP1;ADGRE5;ANPEP;FTH1;TIMP2;TOM1;ITGAX;COTL1;OLR1;CD36;CTSB;SERPINB1;FCER1G;CD93;SLC11A1;PLAUR;ADAM10;CYBB;MCEMP1;KCNAB2;AMPD3;RNASE2;TNFRSF1B;CKAP4;FGR;TMBIM1;PECAM1;ARL8A;CD44;RAB7A;TLR2;CFD;CSTB;ASAH1;CLEC12A;BRI3;STXBP2;C5AR1;FPR1;UBR4;MGST1;FPR2;PSEN1;CFP;GNS;RAP1B;SDCBP;PSAP;S100A12;LTA4H;CD55;D…
neutrophil mediated immunity	34.8303	1.47813e-35	2.49065e-32	7.17491	575.426	78/488	FCN1;SERPINA1;ITGAM;B4GALT1;DDX3X;TNFAIP6;GMFG;LPCAT1;SLC2A3;PYGL;TCIRG1;CTSS;STK10;LGALS3;PNP;LAMP1;ADGRE5;ANPEP;FTH1;TIMP2;TOM1;ITGAX;COTL1;OLR1;CD36;CTSB;SERPINB1;FCER1G;CD93;SLC11A1;PLAUR;ADAM10;CYBB;MCEMP1;KCNAB2;AMPD3;RNASE2;TNFRSF1B;CKAP4;FGR;ADAM17;TMBIM1;PECAM1;ARL8A;CD44;RAB7A;TLR2;CFD;CSTB;ASAH1;CLEC12A;BRI3;STXBP2;C5AR1;FPR1;UBR4;MGST1;FPR2;PSEN1;CFP;GNS;RAP1B;SDCBP;PSAP;S100A12;LTA4H…
neutrophil activation involved in immune response	35.0241	9.45929e-36	2.49065e-32	7.22894	582.986	78/485	FCN1;SERPINA1;ITGAM;B4GALT1;DDX3X;TNFAIP6;GMFG;LPCAT1;SLC2A3;PYGL;TCIRG1;CTSS;STK10;LGALS3;PNP;LAMP1;ADGRE5;ANPEP;FTH1;TIMP2;TOM1;ITGAX;COTL1;OLR1;CD36;CTSB;SERPINB1;FCER1G;CD93;SLC11A1;PLAUR;ADAM10;CYBB;MCEMP1;KCNAB2;AMPD3;RNASE2;TNFRSF1B;CKAP4;FGR;TMBIM1;PECAM1;ARL8A;CD44;RAB7A;TLR2;CFD;CSTB;ASAH1;CLEC12A;BRI3;STXBP2;C5AR1;FPR1;UBR4;MGST1;FPR2;PSEN1;CFP;LILRA2;GNS;RAP1B;SDCBP;PSAP;S100A12;LTA4H…

## Sheet: Fig. 3G
Gene Ontology Biological Processes Term	-log10(p-value)	P-value	Adjusted P-value	Odds Ratio	Combined Score	Overlap	Genes
interferon-gamma-mediated signaling pathway	11.4924	3.21786e-12	6.75751026224226E-10	19.07183308494784	504.6846438411124	13/68	STAT1;PTAFR;HLA-B;HLA-C;HLA-A;HLA-E;MT2A;HLA-DRA;FCGR1A;B2M;GBP1;HLA-DRB1;HLA-DPA1
granulocyte chemotaxis	12.3546	4.41986e-13	1.031300629472963E-10	19.221315477436004	546.7983378997624	14/73	CXCL9;FCER1G;SYK;ITGB2;ADGRE2;LGALS3;CXCL10;CXCL11;CCL5;CCL4;CCL3;CCL18;S100A9;S100A8
response to interferon-gamma	14.3488	4.47905e-15	1.1757497620345427E-12	20.41390041493776	674.4623305325252	16/80	IFITM3;GBP5;IFITM2;STAT1;SLC11A1;AIF1;BST2;CCL5;CCL4;CASP1;CCL3;CCL18;TLR4;GBP1;GBP4;HLA-DPA1
regulation of immune response	14.8465	1.42401e-15	4.272033225271564E-13	11.67887247594525	399.24574528983834	22/179	SYK;ITGB2;HLA-B;HLA-C;TREM2;HLA-A;PILRA;LILRB2;HLA-E;C3;FCGR3A;TYROBP;FCGR2A;HLA-DRA;CD300LF;FCGR1A;FCGR2B;B2M;HCST;SIGLEC7;HLA-DRB1;LAIR1
inflammatory response	17.6149	2.42721e-18	8.495223581970841E-16	11.299635896337545	458.31086545425785	27/230	CXCL9;ITGB2;FPR3;AIF1;CCL5;CCL4;C3AR1;CCL3;CD14;CCL18;APOL3;CMKLR1;GGT5;SLC11A1;CYBB;CYBA;FOS;LYZ;CXCL10;CXCL11;SIGLEC1;FCGR2B;FOLR2;TLR4;S100A9;NAIP;S100A8
cytokine-mediated signaling pathway	18.0951	8.03296e-19	3.373844335970814E-16	6.465742860585613	269.3988187784977	42/621	IFITM3;CEBPA;CXCL9;IFITM2;CEBPD;PTAFR;ITGB2;F13A1;IFI35;TNFSF13B;MT2A;TMSB4X;CCL5;CCL4;CASP1;CCL3;HMOX1;CCL18;CD300LF;FCGR1A;B2M;GBP1;HLA-DPA1;IL32;FCER1G;SYK;STAT1;TNFSF12;HLA-B;HLA-C;HLA-A;FOS;LILRB2;HLA-E;BST2;CXCL10;CXCL11;CXCL12;PSME2;HLA-DRA;XAF1;HLA-DRB1
cellular response to interferon-gamma	18.6009	2.50651e-19	1.3159199098545803E-16	18.575886524822696	795.6093767369462	22/121	GBP5;STAT1;PTAFR;HLA-B;HLA-C;HLA-A;AIF1;HLA-E;MT2A;CCL5;CCL4;CASP1;CCL3;HLA-DRA;CCL18;FCGR1A;B2M;TLR4;GBP1;HLA-DRB1;GBP4;HLA-DPA1
neutrophil mediated immunity	29.9022	1.25262e-30	8.768340320249183E-28	10.646217986896962	733.0167586033646	50/488	SERPINA1;HEXB;CTSZ;ITGB2;CTSS;LGALS3;FTH1;C3AR1;COTL1;B2M;CTSD;CTSC;CTSB;FCER1G;SLC11A1;GAA;HLA-B;HLA-C;CYBB;CYBA;SERPINB6;TYROBP;RAB31;NPC2;S100A9;S100A8;FTL;S100A7;CD63;ASAH1;GRN;PTAFR;FGL2;GNS;C3;CST3;CREG1;PSAP;STOM;CD14;S100A11;LAIR1;CTSA;FUCA1;LILRB2;LYZ;BST2;FCGR2A;CD68;HSPA1B
neutrophil degranulation	30.2013	6.29112e-31	6.6056776347762545E-28	10.823049418832733	752.6456636175841	50/481	SERPINA1;HEXB;CTSZ;ITGB2;CTSS;LGALS3;FTH1;C3AR1;COTL1;B2M;CTSD;CTSC;CTSB;FCER1G;SLC11A1;GAA;HLA-B;HLA-C;CYBB;CYBA;SERPINB6;TYROBP;RAB31;NPC2;S100A9;S100A8;FTL;S100A7;CD63;ASAH1;GRN;PTAFR;FGL2;GNS;C3;CST3;CREG1;PSAP;STOM;CD14;S100A11;LAIR1;CTSA;FUCA1;LILRB2;LYZ;BST2;FCGR2A;CD68;HSPA1B
neutrophil activation involved in immune response	31.0698	8.51485e-32	1.788118424980601E-28	11.014708514160441	788.0022850247357	51/485	SERPINA1;HEXB;CTSZ;ITGB2;CTSS;LGALS3;FTH1;C3AR1;COTL1;B2M;CTSD;CTSC;CTSB;FCER1G;SYK;SLC11A1;GAA;HLA-B;HLA-C;CYBB;CYBA;SERPINB6;TYROBP;RAB31;NPC2;S100A9;S100A8;FTL;S100A7;CD63;ASAH1;GRN;PTAFR;FGL2;GNS;C3;CST3;CREG1;PSAP;STOM;CD14;S100A11;LAIR1;CTSA;FUCA1;LILRB2;LYZ;BST2;FCGR2A;CD68;HSPA1B

## Sheet: Fig. 3H
Gene Ontology Biological Processes Term	-log10(p-value)	P-value	Adjusted P-value	Odds Ratio	Combined Score	Overlap	Genes
cellular protein metabolic process	28.9328	1.16744e-29	5.165319708583198E-49	72.94074074074074	8657.631040320637	40/90	RPL3;RPL31;RPLP1;RPLP0;RPL11;RPL10A;SRP14;RPL9;RPL6;RPL7;RPS4X;RPS14;RPS15A;RPS18;RPS3;RPLP2;RPL13;SEC61B;RPS2;RPS11;RPS27A;RPS12;RPL19;RPS9;RPL21;RPS7;RPS8;RPL23;RPS5;RPS6;RPL13A;RPS3A;RPSA;RPL23A;RPS25;RPS28;RPS27;RPL27;RPS20;RPS23
cellular macromolecule biosynthetic process	29.8009	1.5817e-30	3.8762442175801953E-48	60.53728432108027	7021.441491006802	41/103	RPL3;RPL31;RPLP1;RPLP0;RPL11;RPL10A;SRP14;RPL9;RPL6;RPL7;RPS4X;RPS14;RPS15A;RPS18;SEC61G;RPS3;RPLP2;RPL13;RPS2;RPS11;RPS27A;RPS12;RPL19;RPS9;RPL21;RPS7;RPS8;RPL23;RPS5;RPS6;RPL13A;RPSA;RPS3A;RPL23A;RPS25;RPS28;RPS27;SPCS1;RPL27;RPS20;RPS23
translation	35.6138	2.43314e-36	1.0514649202215877E-46	64.3377	7223.806935788754	39/94	RPL3;RPL31;RPLP1;RPLP0;RPL11;RPL10A;SRP14;RPL9;RPL6;RPL7;RPS4X;RPS14;RPS15A;RPS18;RPS3;RPLP2;RPL13;RPS2;RPS11;RPS27A;RPS12;RPL19;RPS9;RPL21;RPS7;RPS8;RPL23;RPS5;RPS6;RPL13A;RPS3A;RPSA;RPL23A;RPS25;RPS28;RPS27;RPL27;RPS20;RPS23
nuclear-transcribed mRNA catabolic process	37.0064	9.8527e-38	1.8264613899788658E-43	59.39791258969341	6208.971876042164	37/93	RPL3;RPL31;RPLP1;RPLP0;RPL11;RPL10A;RPL9;RPL6;RPL7;RPS4X;RPS14;RPS15A;RPS18;RPS3;RPL13;RPS2;RPS11;RPS27A;RPS12;RPL19;RPS9;RPL21;RPS7;RPS8;RPL23;RPS5;RPS6;RPL13A;RPS3A;RPSA;RPL23A;RPS25;RPS28;RPS27;RPL27;RPS20;RPS23
peptide biosynthetic process	38.0045	9.89603e-39	1.90710742142969E-41	45.71388379204893	4555.859304823906	38/113	RPL3;RPL31;RPLP1;RPLP0;RPL11;RPL10A;RPL9;RPL6;RPL7;RPS4X;RPS14;RPS15A;RPS18;RPS3;RPLP2;RPL13;RPS2;RPS11;RPS27A;RPS12;RPL19;RPS9;RPL21;RPS7;RPS8;RPL23;RPS5;RPS6;RPL13A;RPSA;RPS3A;RPL23A;RPS25;RPS28;RPS27;RPL27;RPS20;RPS23
nuclear-transcribed mRNA catabolic process, nonsense-mediated decay	43.2819	5.22495e-44	3.0100431493478376E-36	28.66955153422502	2508.834746575746	39/162	RPL3;RPL31;RPLP1;RPLP0;RPL11;RRBP1;RPL10A;RPL9;RPL6;RPL7;RPS4X;RPS14;RPS15A;RPS18;RPS3;RPLP2;RPL13;RPS2;RPS11;RPS27A;RPS12;RPL19;RPS9;RPL21;RPS7;RPS8;RPL23;RPS5;RPS6;RPL13A;RPSA;RPS3A;RPL23A;RPS25;RPS28;RPS27;RPL27;RPS20;RPS23
cytoplasmic translation	45.3976	4.0032e-46	2.5687399642966317E-35	26.702555509007123	2275.3377825476887	39/171	RPL3;RPL31;RPLP1;TUT4;RPLP0;RPL11;RPL10A;RPL9;RPL6;RPL7;RPS4X;RPS14;RPS15A;RPS18;RPS3;RPLP2;RPL13;RPS2;RPS11;RPS27A;RPS12;RPL19;RPS9;RPL21;RPS7;RPS8;RPL23;RPS5;RPS6;RPL13A;RPSA;RPS3A;RPL23A;RPS25;RPS28;RPS27;RPL27;RPS20;RPS23
cotranslational protein targeting to membrane	48.7623	1.72844e-49	5.5505896994255385E-34	21.573087780615673	1769.0769600945177	41/214	RPL3;RPL31;RPLP1;RPLP0;RPL11;RRBP1;RPL10A;RPL9;RPL6;RPL7;EEF1B2;RPS4X;RPS14;RPS15A;RPS18;RPS3;RPLP2;RPL13;RPS2;RPS11;RPS27A;RPS12;RPL19;RPS9;RPL21;RPS7;RPS8;RPL23;RPS5;RPS6;RPL13A;RPSA;RPS3A;RPL23A;EEF2;RPS25;RPS28;RPS27;RPL27;RPS20;RPS23
protein targeting to ER	50.3718	4.24794e-51	3.2073393340787325E-28	14.050027487630567	964.0995606909398	42/314	RPL3;RPL31;RPLP1;RPLP0;RPL11;RRBP1;RPL10A;RPL9;RPL6;RPL7;EEF1B2;RPS4X;RPS14;RECQL5;RPS15A;RPS18;RPS3;RPLP2;RPL13;RPS2;RPS11;RPS27A;RPS12;RPL19;RPS9;RPL21;RPS7;RPS8;RPL23;RPS5;RPS6;RPL13A;RPSA;RPS3A;RPL23A;EEF2;RPS25;RPS28;RPS27;RPL27;RPS20;RPS23
SRP-dependent cotranslational protein targeting to membrane	51.5482	2.83031e-52	2.1305808756812698E-27	11.438300603260172	762.0213365892689	46/417	APP;RPL3;RPL31;RPLP1;RPLP0;RPL11;CSF2RB;RRBP1;RPL10A;RPL9;RPL6;PHEX;RPL7;HSP90B1;RPS4X;RPS14;RPS15A;RPS18;RPS3;RPLP2;RPL13;RPS2;RPS11;RPS27A;RPS12;RPL19;RPS9;RPL21;RPS7;RPS8;RPL23;RPS5;RPS6;RPL13A;RPSA;RPS3A;RPL23A;RPS25;RPS28;RPS27;SPCS1;PROC;RPL27;RPS20;GAS6;RPS23

## Sheet: Fig. 3K
Celltype	HS	NS
CD4Tcm	645	460
Treg	273	101
Tfh	76	2
T17	1206	178
CD8Tem	403	136
NK cell	428	77

## Sheet: Fig. 4I
HS							NS
	UR	Type	Target	nTargets	corr1			UR	Type	Target	nTargets	corr1
1127	C5	cytokine	C5AR2,CCNE1,CD55,CSF1,CXCL1,CXCL8,ERN1,HSPA5,IL1A,ITGAM,PLAT,TNFAIP2,VEGFA,ATF3,CCL2,CD63,CSF3,CXCL2,CXCL3,EGR1,EIF2AK2,ICAM1,MET,MMP1,MMP3,NFKBIA,PPP1R15A,TGFB1,TNF,TNFAIP3,VEGFC,CXCL2,CXCL3,ITGB1,SOCS3,TNF	36	-0.143929		12331	CCL5	cytokine	CAPN2,CCL2,IER2,NCOR2,PLEC,TUBB4B,CD44,CXCL2,DUSP1,EMP1,PLAUR,PNP,ZFP36	13	-0.52148
3742	CCL11	cytokine	BIRC5,CCL2,CXCL11,CXCL2,CXCL3,CXCL9,ICAM1,ITGB1,MMP3,PDGFA,TNF,VEGFC	12	-0.572879		520	CD40LG	cytokine	ADAM17,AKAP13,ALCAM,ASCC3,BCL6,BIRC2,BNIP3,CAST,CCL20,CD83,CDKN1A,CELF2,CFLAR,CLIP1,CLUH,CXCL8,DCTN1,DDX46,DUSP4,DUSP5,E2F2,EIF2S1,FURIN,GCH1,HSP90AA1,HSPA1A/HSPA1B,ID2,IL1A,IPO8,ITGB7,JAK2,LIG3,LIG4,MED1,NAMPT,NFKBIE,NR4A3,PAWR,PIM1,POLA1,PREPL,PTPN12,PVR,RAB9A,RAD21,RASA1,REL,RGS2,SEMA4D,SLC29A1,SMG7,TANK,TM7SF2,TNFAIP2,TNFAIP3,TNFRSF11A,TNPO1,TPD52L2,TRADD,TRAF1,UCHL3,XIAP,XPO7,XRCC6,ZFP36L1,B…	166	-0.696968
5982	CCL2	cytokine	ABCA1,BIRC5,CCL2,CD40,CXCL3,FOS,ICAM1,IL15,INHBA,MMP1,PTGS2,TGFB1,TIMP1,TNF	14	-0.556041		575	CSF1	cytokine	ACP5,CBL,CDK2,CDKN1A,CEBPA,CTNNB1,CYP51A1,DHCR24,DICER1,DUSP4,DUSP5,EGR3,ETV3,F2R,F2RL1,FDFT1,FDPS,GAS7,GPT,HMGCR,HMGCS1,IDI1,IKBKE,IL1A,IRF5,LAMP1,MAP3K3,MSMO1,MVD,NFATC1,PFKL,PTPRZ1,RAB5B,RHOA,RIPK1,SC5D,SLC29A1,SQLE,SREBF2,STX3,SYNGR1,TNFAIP3,TNFRSF11A,XBP1,APP,ARG1,BIRC5,C5AR1,CPM,CTSD,DHCR7,FCGR3A/FCGR3B,FERMT3,GOT2,HK2,ICOSLG/LOC102723996,ITGAM,MVK,NSDHL,SLC37A2,STAT1,STX12,STX6,TAB3,BCL2L1…	94	0.631739
893	CCL5	cytokine	CXCL8,DUSP1,EMP1,HMGA1,ITGAM,MAPK3,PPIF,SERPINB2,SQLE,STAT3,CCL2,CD40,CXCL2,CXCL3,DUSP6,FOS,IER2,MMP19,NCOR2,PLEC,SGK1,TNF	22	0.23437		6081	CSF2	cytokine	ADA,ADORA2B,ANXA1,BCL2L11,BID,CASP3,CCNB1,CD14,CD276,CD40,CD63,CENPH,CHAF1B,CKS1B,CXCL1,CXCL3,DDIT3,EDN1,EPCAM,FANCA,FAS,FIGNL1,FOS,FOSL1,GADD45GIP1,GUSB,HAUS8,HMGB1,HSPD1,ID3,IFITM3,IL15,ITGAE,JUNB,MAT2A,MCM3,MCM5,MCM6,MET,MPP1,NACA,NRP1,PDE4B,PIM2,PLAU,POLD1,SF1,SLC1A5,SNRPD1,SQSTM1,STEAP3,STMN1,TCF4,THBS1,TNFRSF18,TNFRSF1A,TPX2,TRIP13,AKR1A1,ANLN,ATM,ATXN1,BBC3,BCL2,BCL3,CCND1,CDC123,CTSC,CXCL…	93	-0.914738
762	CD40LG	cytokine	BCL2L1,BNIP3,CFLAR,CLIP1,CSF1,CSF2RA,CXCL1,CXCL8,DUSP1,EGR4,FOSL2,FURIN,HK2,HSPA1A/HSPA1B,IFI6,IL1A,ISG15,ITGAM,PIM1,PRDM1,PTPN12,RGS2,SEMA4D,SOCS1,STAT3,TM7SF2,TNFAIP2,TNFRSF11A,TNFRSF13C,TNIP1,VEGFA,WNT5A,XPO7,ZFP36L1,AHR,APOBEC3G,ARID4B,ARMC6,AUH,B2M,BCAT2,BTG3,CA2,CASP1,CBX3,CCL5,CCN2,CCNG1,CDC25B,CDKN1B,CXCL10,CXCR4,DDX46,DECR1,EIF2A,FAS,FBL,FSCN1,GRSF1,HDDC2,HLA-DQA1,HLA-DQB1,ID3,IFIT1,IFIT…	160	-0.719482		5562	CSF3	cytokine	ARHGEF10,BCL2L1,CCND2,EGR2,GADD45B,JUN,KITLG,ODC1,SLC20A2,SOCS1,TGFB1,TNNI3,VEGFA,ARHGDIA,BCL2,CAPG,CD44,CDK6,CEBPD,CXCL2,ICAM1,MCL1,MYC	23	-0.700597
1005	CNTF	cytokine	BDH1,CXCL8,FASN,GJA1,IL1A,SCD,SOCS1,SREBF1,STAT3,WNT5A,EGR1,FOS,IRF1,JUNB,MMP1,NTF3,SLC16A1,SOCS3,TGFB1,TIMP1,VIM	21	-0.00191116		5692	CX3CL1	cytokine	ADAMTS1,BCL2L1,CCL2,CX3CL1,EFNB2,MFGE8,SERPINF1,TGFB1,TGFB2,TIMP1,WNT6,CDHR1,GPNMB,HIF1A,ICAM1,IFI16,LMO4,SEMA5A,TFAP2C	19	-0.815496
28	CSF1	cytokine	ARG1,BCL2L1,CCNE1,CD68,CEBPA,CPM,CSF1,CTSD,CTSH,CXCL6,DHCR24,DHCR7,DICER1,DUSP1,EGR3,FCGR3A/FCGR3B,FDPS,FERMT3,GAS7,GPT,HK2,HMGCR,HMGCS1,HSPA5,IDI1,IL1A,IRF5,ITGAM,LAMP1,MSMO1,MVD,MVK,NCF2,NSDHL,RAB5B,SC5D,SERPINB2,SLC37A2,SQLE,SREBF2,SYNGR1,TNFRSF11A,VEGFA,XBP1,APP,BAD,BIRC5,CCL2,CCND3,CTSK,CXCL2,CXCL3,EGR1,ETS2,FOS,HSP90B1,IGF1R,IL11RA,IL18BP,ITGB1,JUN,JUNB,RUNX1,SLC7A5,SPARC,STX3,TGFB1,TNF,TNF…	70	0.455865		716	CXCL12	cytokine	AKR1C3,ATRX,CD14,CD9,CTSK,DAD1,DPP4,EGFR,ERCC1,FAS,FOS,GSR,HLA-B,IFNAR2,IFNGR2,ITGB1,JUNB,MARCKS,PKD1,PLAU,RHOC,RRAS,SSBP1,THBS1,TNFSF10,BCL2L1,CCL2,CDKN1C,COL1A1,CX3CL1,FLNA,ID1,ITGB4,JUN,PTGS2,RYR1,SOCS1,TF,TIMP1,TNFRSF10B,AXL,BCL2,BCL3,CCND1,CD44,CD47,HNRNPD,ICAM1,MMP14,MSH6,MYC,NR4A1	52	-0.887983
337	CSF2	cytokine	ANXA1,ARG1,ARRB1,BCL2L1,CD24,CDH1,CEACAM1,CSF1,CSF2RA,CSF2RB,CSNK2A2,CXCL1,CXCL8,DICER1,DNAJC5,EGR3,GK,HBEGF,HK2,HMGCR,HMOX1,IER3,IL1A,IL1R1,IL1RN,IL36G,IRF5,ITGAM,KCTD11,MDM2,NDST1,NUAK2,PIM1,PNPLA1,PPIF,QSOX1,SERPINB9,SLAMF7,SLC11A2,SLC30A4,SLC7A11,SOCS1,SPHK1,SREBF1,SREBF2,TNFRSF11A,UPP1,XBP1,ABCA1,ADORA2B,BAD,BIRC3,BIRC5,C3,CCL2,CCND3,CD276,CD40,CD63,CHAF1A,CHAF1B,CKS1B,CLCF1,CSF3,CXCL2,CXCL3…	116	0.219602		6222	CXCL8	cytokine	BCL2L1,COL18A1,COL1A1,HSPG2,NFKBIA,PTGS2,SOCS1,TNFRSF10B,ACKR3,BCL2,CD44,CXCL2,ICAM1,LGALS3,TGFBR1,ZFP36	16	-0.584549
381	CSF3	cytokine	ARG1,BCL2L1,CCNE1,CEBPA,CEBPB,CTSD,CXCL8,CXCR2,EGR3,GADD45B,GADD45G,GJA1,HMOX1,IL1RN,ITGAM,LCN2,PIM1,S100P,SOCS1,STAT3,VEGFA,ARHGEF10,BIRC3,BIRC5,CCND3,CXCL2,CXCL3,DUSP6,EGR1,ERAP2,ETS1,FOS,ICAM1,JUN,KITLG,LY96,MCL1,MET,ODC1,PLSCR1,PRKCA,SOCS3,TGFB1,TNF,TNFAIP3,TNFRSF1A	46	0.411246		683	EDN1	cytokine	ANXA1,ANXA5,CCN1,EDN1,EGFR,FOS,FOSL1,IL18,INSR,ITGB1,ITPR2,JUNB,MARCKSL1,MSN,NPM1,PLAU,PPARA,PRKCA,RPSA,SERPINB2,SERPINE1,SOD1,THBS1,TPM2,TRPC6,ACTB,AREG,CCL2,CCN2,COL5A1,COL7A1,ERRFI1,FST,ITGA2,JUN,NRG1,ODC1,PDGFA,PTGS2,PXN,SLC1A2,SOCS1,TIMP1,TIMP3,VEGFA,ANXA4,BCL2,CCND1,GRN,HIF1A,ICAM1,MBP,MYC,PLAUR,PTGER4,SLC2A1,SOX5,TPT1	58	-0.918982
10001	CX3CL1	cytokine	ADAMTS1,CCL2,CDHR1,EGFR,ICAM1,ID2,LAMC1,LPAR1,N4BP3,SDK2,SERPINF1,SOX4,SPON2,TGFB1,TIMP1,TNF	16	-0.635874		1562	EPO	cytokine	B2M,BCL2L11,BMP4,BTG1,CASP3,CCNG2,CTSK,DALRD3,DDIT3,EDN1,EEF1A1,FAS,FOS,GLUL,H2AZ1,HMGB1,HMGN2,HNRNPF,IL18,IL20,ITGB1,JUNB,KMT2A,KPNA2,LY6E,N4BP2L1,NACA,NPM1,NR3C1,PCNA,PRKCA,ROCK2,RPS23,RPS4Y1,RPS6,SMARCD2,SOD1,STRADB,TFRC,TNFSF10,TSC22D3,XPC,YBX1,ACTB,BCL2L1,BLVRB,CCND2,CTSZ,ID1,JUN,NFIB,NFKBIA,OSBPL1A,PTGS2,SOCS1,TF,TNNI3,TXNIP,VEGFA,BCL2,BCL3,DYRK3,HMGN1,KLHL24,MCL1,MYC,PIK3IP1,RNF128,RPL7,RP…	75	-0.938405
1555	CXCL12	cytokine	BCL2L1,CD36,CDH1,CXCL8,CYP2C18,CYP3A5,DOCK9,ERBB2,ID1,IFI27,IL1A,NR2F6,PCDH1,RANGAP1,SAA2,SOCS1,TNFRSF11A,ACTA2,ANKRD12,ATRX,CA2,CCL5,CCND1,CD9,CDK9,CELF1,COL1A1,CTNNB1,CX3CL1,CXCL10,CXCR4,F2R,FAS,FLNA,HLA-B,HNRNPD,MARCKS,MMP14,MSH6,MYC,NR4A1,PKD1,PLAU,RBM14,RHOC,ROCK1,SOCS2,TNFSF10,TP53,XRCC5,YY1,BAD,BMP1,BMP2,CCL2,CTSK,EGFR,EGR1,ERCC1,FOS,GSR,ICAM1,IGFBP7,IRF3,ITGB1,ITGB4,JMJD1C,JUN,JUNB,MMP3,N…	81	-0.595158		4202	IFNA1/IFNA13	cytokine	CD40,EIF2AK2,IFI6,IRF7,MX1,OAS1,PLAAT4,PLSCR1,TLR3,UBE2D1,VEGFB,GEM,IFIT1,IFITM1,ISG15,PTGS2,SOCS1	17	-0.625471
757	CXCL8	cytokine	ANXA1,BCL2L1,CFLAR,CXCL8,CXCR2,DEFB4A/DEFB4B,ITGAM,MYO1E,PLD2,SOCS1,SREBF1,ACKR3,COL18A1,CXCL2,CXCL3,HSPG2,ICAM1,NFKBIA,PTGS2,TNF,TNFRSF10B	21	-0.0492482		4712	IFNA2	cytokine	ANXA1,APOL6,B2M,CAV1,CNP,DAD1,DPP4,EIF2AK2,FAS,GBP1,HERC5,HLA-B,HLA-C,HLA-E,IFI27L2,IFI6,IFIT3,IFIT5,IFITM3,IFNAR2,IFT57,IRF7,LGALS3BP,LY6E,MET,MT-CO2,MT1F,MT1G,MT1M,MT1X,MT2A,MX1,NPDC1,OAS1,OASL,PLAAT4,PLSCR1,PML,PTTG1,SP100,SP110,TLR3,TNFRSF1A,TNFSF10,TRIM21,XAF1,C1R,C1S,CCDC92,CCL2,EPB41L3,GEM,GNAS,IFI44,IFIT1,IFITM1,IL2RB,ISG15,OGFR,SOCS1,TNFRSF10B,TRIM22,VEGFA	63	-0.913498
1981	EBI3	cytokine	B2M,CDK4,GBP2,HLA-A,HLA-B,HLA-C,HLA-DMA,HLA-DMB,HLA-DQA1,HLA-DRA,IL12RB2,MYC,STAT1,TAP1,TNFSF10	15	-0.653252		5801	IFNB1	cytokine	ANXA5,APOL6,CASP3,CD14,CD40,CH25H,COL12A1,CTSK,CXCL3,EIF2AK2,FOS,GAS1,HERC5,IFI6,IFIT3,IFNGR1,IL18,IRF7,MCM6,MX1,NMI,NOTCH1,OAS1,PARP14,PHLDB2,PLAAT4,PML,RND3,SERPINB2,SPRY2,THBS1,TLR3,TNFSF10,TRIM21,XAF1,BCL2L1,CAPN2,CCL2,CLSTN1,CX3CL1,DKK3,DLL1,IFIT1,IFITM1,ISG15,MLANA,NFIX,PTGS2,SLC39A14,SOCS1,SPRY1,THBS2,TIMP1,TRIM38	54	-0.840671
992	EDN1	cytokine	ANXA1,AREG,ATP2A2,CDH1,CTNND1,CXCL8,EREG,GJA1,HBEGF,HSPA5,ITGAM,IVL,MCAM,MPRIP,SDC1,SERPINB2,SOCS1,VEGFA,VWF,CCL2,CCN1,COL7A1,DCT,EDNRA,EGFR,EGR1,ERRFI1,FOS,FOSB,FST,ICAM1,INHBA,ITGB1,JUN,JUNB,MMP1,MMP3,NRG1,ODC1,PDGFA,PDIA6,PRKCA,PTGS2,PXN,RAMP3,SOCS3,TIMP1,TNC,TPM2,VEGFC,VIM	51	0.233674		6411	IFNG	cytokine	ACO1,ADORA2B,AHCY,ALDH7A1,ANAPC5,ANGPTL4,APOL6,ARL6IP5,ATG5,ATP1A1,B2M,BCL2L11,BID,BRCA2,BTG1,BTN3A1,BTN3A2,CASP3,CASP6,CASP7,CAV1,CD14,CD276,CD40,CD63,CDC25B,CDK4,CELSR1,CENPJ,CGAS,CH25H,CIRBP,CKMT1A/CKMT1B,CRLF1,CTSK,CXADR,CXCL1,CXCL3,DBP,DDB2,DDIT3,DEPP1,DPP4,ECE1,EDN1,EEF1A1,EGOT,EIF2AK2,ENO1,ERAP2,FAAH,FAS,FBLN1,FHL2,FOS,FTH1,FTL,GBP1,GCHFR,GLUL,GNAI2,GNB5,GSDMD,GSTP1,GUSB,HIP1,HLA-B,HLA-C,H…	257	-0.946574
3451	EPO	cytokine	B2M,BZW2,CA2,CASP3,CDKN1B,CLIC1,CPSF3,CXCR4,DALRD3,ETF1,FAS,FXN,GATA3,GLUL,H2AZ1,HLA-DRB1,HMGB1,HMGN2,HNRNPF,KLHL24,KMT2A,KPNA2,KPNB1,LY6E,MLH1,MYC,N4BP2L1,NR3C1,PBXIP1,PCNA,PDCD4,PIK3IP1,RELA,ROCK1,ROCK2,SKP2,SMARCD2,SNAP23,SOCS2,SOD1,SON,SSRP1,STRADB,TFAP2C,TFRC,TNFSF10,TOP1,TP53,CCND3,CCNG2,CTSK,CTSZ,DYRK3,EGR1,FOS,FOSB,GCC2,ID2,IL20,ITGB1,JUN,JUNB,MCL1,MTF2,NAB2,NFIB,NFKBIA,PRKCA,PRKCQ,PTGS2,…	102	-0.888597		5311	IFNL1	cytokine	APOL6,CD40,EIF2AK2,GBP1,HERC5,HLA-B,HLA-C,IFI6,IFIT3,IFIT5,IFITM3,LGALS3BP,MLKL,MX1,OAS1,OASL,PLAAT4,PLSCR1,PML,PSMB9,SP100,SP110,XAF1,ATF3,IFI44,IFIT1,IFITM1,ISG15,TRIM22	29	-0.756587
11431	FLT3LG	cytokine	BIRC5,CCND3,CD40,CXCL2,CXCL3,ICAM1,ID2,MCL1,TCF4,TNF	10	-0.436855		8321	IL10	cytokine	ADM,BCL2L1,CCL2,CCND2,CDH13,COL1A1,CTSV,CTSZ,HLA-DQB1,INCENP,JUN,KITLG,LAG3,NEDD9,PTGS2,RGS16,SOCS1,TGFB1,TIMP1,TMEM158,TOP2A,TUBB4B,VEGFA,BCL2,BCL3,CD44,CDK6,CDKN2D,CTSC,CTSS,CXCL2,DUSP1,ELAVL1,ETS2,HEXB,HIF1A,HMGB2,ICAM1,IL6ST,IRF1,LAMP3,MCL1,MMP14,PHGDH,PTAFR,S100A9,SUV39H1,TGFBR1,ZFP36	49	-0.727868
1381	IFNA1/IFNA13	cytokine	CYP1A1,CYP2E1,CYP3A5,IFI27,IFI6,ISG15,SOCS1,CD40,CXCL11,CXCL9,DHX58,EIF2AK2,GEM,IFITM1,IRF1,PLSCR1,PTGS2,STAT2,TLR3	19	-0.172378		694	IL13	cytokine	ASPN,ATF3,BCL2L1,CAPN2,CCL2,CCN2,CD101,COL18A1,COL1A1,COL6A2,CTNNAL1,CTSV,CX3CL1,FGFR3,JUN,KITLG,PDGFA,PDGFC,PHLDA1,PID1,PTGS2,RFTN1,RIN2,RYK,SERPINF1,SLC43A3,SLC7A2,SNCA,SOCS1,SPINT2,TGFB1,TIMP1,TNS1	33	-0.753727
537	IFNA2	cytokine	ANXA1,ARL5A,BAG3,CEACAM1,EGLN3,EPB41L3,HBEGF,HMGCS1,HSPA6,IFI27,IFI6,IRF5,ISG15,ISG20,MDM2,MX2,PLAT,PPP2R2C,PTAFR,SAMD9,SDC1,SERPINB9,SOCS1,VEGFA,XBP1,B2M,C1R,CCL5,CDKN1B,CMPK2,CNP,CXCL10,DDX56,FAS,GBP1,GBP2,GBP4,HLA-A,HLA-B,HLA-C,HLA-DRB1,IFI16,IFI35,IFI44L,IFIT1,IFIT3,IFIT5,IFITM3,IL12RB2,LAPTM4B,LGALS3BP,LY6E,MT-ATP6,MT1G,MT1X,MT2A,MYC,NPDC1,OAS2,PARP12,PLAAT4,PML,PPP1CA,PSME1,PTTG1,RASSF1,RET…	111	-0.657204		4012	IL15	cytokine	ANXA1,AQP3,BCL2L11,BTG1,CASP3,CD40,CDK2AP1,CDK4,CKS1B,CKS2,DDX18,DPP4,DUSP14,EDN1,ENO1,ETS1,EXOSC8,FAS,FLT3LG,GALM,GAPDH,GPRC5A,HAT1,HNRNPF,HSPE1,IL15,IL15RA,ITGB1,JUNB,LIF,LSP1,MCM5,MIF,MT1G,MT1H,MX1,NME1,NME4,NOTCH1,NUDT1,OAZ1,PAFAH1B3,PCBP2,PCNA,PDCD5,PDE4B,PFDN4,PGM1,PIK3R1,PRDX4,PSMB10,PSMB8,PSMB9,PTP4A2,PYGL,RPS3A,RPS6,SET,SF1,SLC25A5,SMAD3,SP100,SRSF7,TFDP2,TFRC,TGFBR2,TKT,TNFRSF18,TNFRSF1…	127	-0.943895
913	IFNB1	cytokine	BCL2L1,CRYAB,CXCL6,CXCL8,CYP1A1,CYP2E1,CYP3A5,DEFB1,DICER1,HMGCR,HMGCS1,IDI1,IFI27,IFI6,IL1R1,ISG15,ISG20,NOD2,PMEL,PRDM1,SERPINB2,SOCS1,SQLE,SREBF2,XIST,ZDHHC14,BST2,CCL2,CD40,CLSTN1,CTSK,CXCL11,CXCL2,CXCL3,CXCL9,DHX58,DKK3,DLL1,EIF2AK2,FOS,GAS1,GNB4,HERC5,IFITM1,IRF1,IRF3,IRF9,MCM6,NUB1,PARP14,PHLDB2,PMAIP1,PTGS2,REL,RIPK2,SLC39A14,STAT2,THBS2,TIMP1,TLR3,TNF,XAF1	62	0.128696		4383	IL17A	cytokine	ACTB,AREG,BCL2L1,CCK,CCL2,CCN2,COL1A1,COTL1,CX3CL1,EGR2,ISG15,JUN,PGF,PTGS2,RGS16,SOCS1,TIMP1,VEGFA,BCL2,BCL3,CCL27,CCND1,CEBPD,CXCL2,EDIL3,HEXB,ICAM1,MCL1,MYC,NR4A2,S100A9,SLC2A1,TP63	33	-0.783811
10	IFNG	cytokine	ABCD3,ACLY,ADCY7,ADGRG1,ADM,ALDH1A3,ALOX12,ANGPTL4,ARAP2,ARC,AREG,ARG1,ATP1B1,ATP2A2,AZGP1,BACH1,BCL2L1,BCL2L2,CALB2,CARD17,CD36,CD55,CD68,CDH1,CDK5R1,CEACAM1,CEACAM5,CEBPA,CEBPB,CELSR2,CFLAR,CHAC1,CHI3L2,CSF1,CSF2RB,CSK,CTSD,CTSH,CXCL1,CXCL17,CXCL6,CXCL8,CYP2E1,DEFB1,DEFB4A/DEFB4B,DEPP1,DICER1,DUSP1,EGLN3,EGR3,EHF,ERBB2,FASN,FCGR3A/FCGR3B,FURIN,GJA1,GJB2,GPT,GRK2,HBEGF,HK2,HMGA1,HMGCR,HMGCS1,HMO…	503	-0.446144		1840	IL18	cytokine	ATF3,BCL2L1,CCL2,GADD45B,GRIN2A,JUN,PTGS2,TF,TIMP1,VEGFA	10	-0.478778
9610	IFNL1	cytokine	CMPK2,CXCL10,F2R,GBP1,HLA-B,HLA-C,IFI35,IFI44L,IFIT1,IFIT3,IFIT5,IFITM3,LGALS3BP,OAS2,PLAAT4,PML,PSMB9,RTP4,SP100,SP110,STAT1,UBE2L6,ZC3HAV1,ATF3,BST2,CD40,CXCL11,CXCL9,EIF2AK2,HERC5,IFITM1,IFITM2,IRF9,PLSCR1,STAT2,TRIM22,XAF1	37	-0.623824		998	IL1A	cytokine	ADAMTS1,ATF3,BCL2L1,CCL2,HSPG2,JUN,KITLG,NFKBIA,NR2F2,PDGFA,PTGS2,SPARC,TGFB1,TIMP1,ADAMTS4,BCL2,BCL3,CCL27,CD44,CXCL2,ICAM1,IRF1,LDHA,MMP14,MYC,S100A9,SOD2	27	-0.680836
257	IL10	cytokine	ADM,ARAP2,ARG1,ATP6V0A1,BCL2L1,CAMP,CD55,CD68,CEACAM1,CFLAR,CHI3L2,CSF1,CSF2RB,CTSA,CTSD,CTSH,CXCL6,CXCL8,DEFB4A/DEFB4B,DEPP1,DUSP1,EHF,FCGR3A/FCGR3B,HMOX1,IL1A,IL1R1,IL1RN,ITGAM,LAMP1,LGMN,NFKBID,NOD2,NOTCH2,PRDM1,PTAFR,RARRES1,S100A8,S100A9,SERPINB2,SOCS1,STAT3,TNFRSF11A,TNFRSF13C,TNIP3,VEGFA,ABCA1,BDKRB1,BMP2,CCL2,CCND3,CD40,CD63,CDH13,CSF3,CTSB,CTSV,CTSZ,CXCL11,CXCL2,CXCL3,CXCL9,DCN,ETS2,FOS,…	90	0.201078		1222	IL1B	cytokine	ADORA2B,ADRB2,AKR1B1,ALDH7A1,ANGPTL4,ANXA1,APOL6,ARL6IP5,ATP1A1,B2M,BARD1,BCL2L10,BDKRB1,BGN,BMP4,CASP3,CAV2,CD14,CD40,CTSF,CXCL1,CXCL3,CYSLTR1,DBP,DCN,DDIT3,DPP4,EDN1,EGFR,EGOT,EIF4EBP1,FAS,FOS,FOSL1,GADD45A,GBP1,GCHFR,GCLC,GUSB,H1-10,HAS1,HELLS,HERC5,HEXA,HLA-E,HLA-F,HMGB1,HPRT1,ID3,IFIT3,IFITM3,IFNGR1,IGFBP3,IGFBP5,IL15,IL15RA,IL18,IL1R2,IL20,IL6R,INSR,IRF7,ISL1,ITGA6,ITGB1,JUNB,JUND,LIF,MAP2K…	231	-0.937889
77	IL13	cytokine	ACADVL,ACOX1,ACSL1,ADAM15,ARG1,ARNTL2,AVPI1,BCL2L1,BPIFC,CD36,CEBPA,CEBPB,CIDEA,CSF2RA,CTSH,CXCL1,CXCL6,CXCL8,CXCR2,DEFB4A/DEFB4B,DHCR24,DUOX1,GAS7,GPX3,GSN,HMOX1,HPSE,IL1R1,IL1RN,IVL,KLK11,KLK6,MCUR1,MSMO1,PDLIM2,PFKP,PLCXD1,PRSS8,QSOX1,S100A8,SERPINA1,SERPINB3,SERPINB4,SLC16A6,SLPI,SOCS1,SORT1,SPHK1,SPINT1,SPRR1A,TNFRSF11A,TYRO3,WNT5A,ABCA1,ACKR3,ADORA2B,ASPN,ATF3,C3,CASP7,CCL2,CD40,CHI3L1,COL1…	117	0.774038		3012	IL1RN	cytokine	BDKRB1,BTN3A1,CXCL1,CXCL3,ERAP2,GBP1,GSDMD,IFI6,IFIT3,IFIT5,IGFBP5,IRF7,LIF,MX1,OAS1,OASL,PML,SERPINE1,SP100,STAR,TNFSF10,ATF3,CCL2,HLA-DQB1,IFI44,PTGS2,TIMP1,TRIM22,VEGFA	29	-0.738825
779	IL15	cytokine	ALDOC,ANXA1,BCL2L1,CAMK2D,CD55,CDH1,CEACAM1,CEBPB,CSF1,CXCL8,ERBB2,FCGR3A/FCGR3B,GPRC5A,HK2,HMOX1,IL1R1,LAMP1,MAPK3,MAPKAPK3,PFKP,PGD,PGM2,PIM1,PLCG2,PPARD,PRDM1,RAET1E,RAET1G,RAET1L,SOCS1,TJP1,TJP2,TNFRSF13C,UPP1,VEGFA,XBP1,ZFP36L1,ACADS,AHR,ATF4,CAMK2G,CASP3,CCL5,CCN2,CCND1,CD59,CD74,CDK2AP1,CDK4,CDKN1B,CPT1A,CXCL10,CXCR4,DUSP11,EXOSC8,FAS,GABPB1,GATA3,GDI2,HAT1,HNRNPA2B1,HNRNPF,HSPE1,IFI35,IFI…	163	-0.568914		883	IL2	cytokine	ADCY3,ANXA1,BAG1,CAMK2N1,CASP3,CCNG2,CD40,CD9,CDK4,CGAS,CXCL3,CYSLTR1,DAP,DHODH,DKC1,DPP4,DUSP7,EDN1,EEF1E1,ETS1,FAS,FLT3LG,FOS,GAPDH,H1-2,HSPD1,IFNGR1,IFNGR2,IL18,IL1R2,ITGA6,ITGAE,ITGB1,JUND,LIF,LTBP3,LY6E,MAP2K6,MX1,NIFK,NME1,NMI,NRP1,PCNA,PDE4B,PHB2,PIM2,POLR1C,POLR3K,RGPD4 (includes others),RHOC,RPL10,RPL21,RPS6,RRAS2,S100A4,SLC3A2,TFDP2,TFRC,TNFRSF12A,TNFRSF18,TNFRSF1A,TNFSF10,TNFSF9,TRAF5,…	133	-0.949215
33	IL17A	cytokine	AREG,BCL2L1,C15orf48,CAMP,CD68,CDH1,CEBPB,CXCL1,CXCL6,CXCL8,DEFB4A/DEFB4B,ELF3,EREG,HBEGF,HSPB8,IL1A,IL1RN,IL36G,ISG15,ITPR1,IVL,KLF3,LCN2,METRNL,OCLN,PI3,PLXNB2,PRDM1,RNASE7,S100A12,S100A7,S100A7A,S100A8,S100A9,SOCS1,SREBF1,STAT3,STEAP4,TGFA,TNFRSF11A,VEGFA,VWF,WFDC12,WFDC5,BIRC5,C3,CCL2,CCN1,CD40,CSF3,CTSK,CXCL2,CXCL3,FMO1,FOS,GUSB,ICAM1,IL19,IL20,JUN,MCL1,MMP1,MMP3,NFKBIZ,PTGS2,SGK1,SOCS3,TIMP…	74	0.812254		1618	IL21	cytokine	BCL2L1,CCND2,FGL2,IFIT1,IL2RB,IRF4,ISG15,RUNX1,SOCS1,TGFB1	10	-0.60177
61	IL17C	cytokine	BCL2L1,CXCL8,DEFB4A/DEFB4B,IL1A,IL36G,IL36RN,LCN2,OCLN,PI3,S100A7,S100A8,S100A9	12	0.92111		5273	IL22	cytokine	AKT1,BCL2,BCL3,CCL27,CCND1,CXCL2,MCL1,MYC,S100A9,SOD2	10	-0.617751
512	IL18	cytokine	BCL2L1,CAMP,CDH1,CFLAR,CSF1,CXCL8,DDIT4,FCGR3A/FCGR3B,FOSL2,GADD45B,GADD45G,GJA1,IL1A,ITGAM,LAIR2,RAET1E,RAET1G,RAET1L,SERPINB1,TRIM29,VEGFA,ATF3,CCL2,CD40,CXCL11,CXCL3,CXCL9,ICAM1,IL18BP,IRF1,JUN,MMP1,MMP3,MSH2,NFKBIZ,PTEN,PTGS2,SLC3A2,TIMP1,TNF,ZBED2	41	-0.0017138		650	IL24	cytokine	BAK1,BCL6,CCL20,CXCL8,FAF1,GADD45G,HBEGF,LIG4,PPP1R15A,XBP1,XRCC6,BCL2L11,CASP3,DDIT3,EIF2A,EIF2AK2,FADD,FAS,GADD45A	19	0.0426533
74	IL1A	cytokine	ALDH1A3,BCL2L1,CAMP,CSF1,CXCL1,CXCL6,CXCL8,CYP1A1,CYP2E1,CYP3A5,DEFB4A/DEFB4B,HMOX1,IER3,IL1A,IL1RN,IL36B,IL36G,LCN2,MCAM,P2RY6,PDZK1IP1,PI3,RHCG,RNASE7,S100A12,S100A7,S100A7A,S100A8,S100A9,SAA2,SERPINA1,SERPINB4,SPRR2B,STAT3,WFDC12,WFDC5,WNT5A,ADAMTS1,ADAMTS4,ADORA2B,APP,ATF3,BIRC3,C3,CCL2,CCN1,CD40,CSF3,CTSK,CXCL2,CXCL3,FOS,FOSB,FTH1,GNB4,HSPG2,ICAM1,IGFBP5,IL11,IL1R2,IL20,INHBA,IRF1,ITGB1,JUN,…	83	0.596811		822	IL3	cytokine	ADA,BCL2L11,CASP3,CCN3,CD14,CD40,CD63,CEBPZ,DAD1,DDIT3,ECH1,EEF1A1,EIF2AK2,EIF3G,FAS,FOS,GADD45A,IMPDH2,JUNB,KLF9,LIF,MCM5,NACA,NCL,NIFK,NOTCH1,NRP1,PIM2,RAN,RANBP1,RPL10,RPL11,RPL13,RPL3,RPL5,RPL6,RPS12,RPS14,RPS16,RPS19,RPS4Y1,RPS6,SERPINB2,SLC3A2,SNRPD2,SOD1,SOX4,SSBP1,TK1,TNFSF10,TNK1,VASP,YBX1,AREG,BCL2L1,CCL2,CCND2,CITED2,EGR2,EMP3,GADD45B,GNAS,JUN,MID1,NEDD9,ODC1,PDPN,SOCS1,VAV2,VEGFA,AKR1…	93	-0.935614
76	IL1B	cytokine	ABCD3,ACKR2,ACP3,ADM,AMPD3,ANGPTL4,ANXA1,ANXA9,ARC,ARG1,ATP2A2,BCL2L1,CD55,CDH1,CEBPA,CEBPB,CFLAR,CRYAB,CSF1,CSF2RB,CXCL1,CXCL6,CXCL8,CYP1A1,CYP2E1,CYP3A5,DDIT4,DEFB4A/DEFB4B,DUSP1,EGLN3,EHF,ELF3,ERBB2,FERMT3,FURIN,GADD45B,GJA1,GM2A,HBEGF,HK2,HMGA1,HMOX1,HSPA1A/HSPA1B,HSPA5,IER3,IL1A,IL1R1,IL1RN,IL36B,IL36RN,ISG15,ISG20,ITGAM,JUP,KCNQ1OT1,KLF10,LCN2,LDLR,METRNL,NEAT1,OCLN,P4HB,PAPPA,PCSK6,PFKP,PI…	215	0.447157		9121	IL33	cytokine	ACTB,ADAMTS1,AREG,BCL2L1,CCL2,CX3CL1,DUSP2,EGR2,GADD45B,ITGB4,NFKBIA,RAPGEF1,TGFB1,TIMP1,TPBG,VMP1	16	-0.527376
700	IL1RN	cytokine	CHAC1,CXCL1,CXCL8,CYP2E1,CYP3A5,GJA1,IFI27,IFI6,IL1A,ISG20,MX2,RARRES1,S100A9,SAMD9,VEGFA,ATF3,BDKRB1,CCL2,CXCL11,CXCL3,ERAP2,GSDMD,ICAM1,IGFBP5,IL18BP,IRF1,IRF9,KLF6,MMP1,PMAIP1,PTGS2,RIPK2,STAT2,TIMP1,TNF,TRIM22,VEGFC	37	0.00604648		28	IL4	cytokine	ABCA2,ABHD17C,ABLIM1,ACOX1,ACP5,ACSL1,ADAM17,AGFG2,AHNAK,AK2,AKAP13,ALDH2,ALDOC,ALOX12,APH1A,ARNTL2,ASCC3,BCL6,BHLHE40,BIRC2,BNIP3,BNIP3L,BTAF1,CAMK1D,CCL20,CCL26,CD55,CD58,CD83,CDK2,CDKN1A,CELF2,CFLAR,CHD4,CKAP4,CKAP5,CLCN3,CLIP1,CLTC,CLUH,COBLL1,CTDNEP1,CTNNA1,CXCL8,CYB5A,CYP2E1,DCTN1,DDX46,DGAT2,DICER1,DPAGT1,DSC1,DSG1,DUOX1,DYNC1H1,EEA1,EFL1,EHHADH,EIF2S1,EMD,EPHA2,EPRS1,EVI5,F2R,F2RL1,FAM162…	311	0.797866
350	IL2	cytokine	ANXA1,AREG,ARHGAP32,BCL2L1,CARD9,CCNE1,CDH1,CDK5R1,CEACAM1,CEBPA,CFLAR,CSF1,CSF2RA,CSF2RB,CXCL8,CYP1A1,DENND2D,DOCK9,EMP1,EPHA4,FCGR3A/FCGR3B,GADD45B,GADD45G,GPLD1,HK2,HSPA1A/HSPA1B,HSPA5,IDI1,IER3,IL1A,IL1R1,ISG20,ITSN2,KLK8,LDLR,MAPKAPK3,MMP25,MYO1E,NDRG1,NEAT1,NEB,NOL3,PEA15,PIM1,PRDM1,RGS2,S100A8,SERPINB9,SOCS1,STAT3,TNFRSF11A,TNFRSF13C,UPP1,VEGFA,XBP1,ADCY3,AHR,APOBEC3G,ARHGAP11A,ARHGAP25,AR…	205	-0.425649		275	IL5	cytokine	ACP5,ALDOC,ATF4,BCL6,BIRC2,BNIP3,BNIP3L,CASP4,CD24,CD55,CDKN1A,CHMP1A,CKAP4,CXCL8,DUSP5,EGR3,ELL2,ENDOG,FAM162A,GADD45G,GALK1,GK,GSTT2/GSTT2B,HBEGF,HIGD1A,HMGCR,HSPH1,IDI1,ITGB7,LMO7,MANF,MAPK6,METRNL,MMD,NDRG1,PIM1,PPP5C,PRRC2A,PSAT1,PSMB4,QSOX1,RAB21,RPN1,SCEL,SCRIB,SEMA4A,SFPQ,ST7,TPM4,TRA2A,UCHL3,XBP1,CD40,CD63,CD9,CISD1,CLEC2B,CRIP1,CYSLTR1,EGOT,EIF4EBP1,ENO1,EPS8,FAS,GADD45A,IL1R2,IL6R,IRF7…	119	-0.271011
51	IL22	cytokine	BCL2L1,CALML5,CAMP,CXCL1,CXCL6,CXCL8,CYP2E1,DEFB4A/DEFB4B,GPT,HBEGF,HMOX1,HSPA5,IL1A,IL36G,IVL,LCN2,LORICRIN,PI3,PLA2G2F,RNASE7,S100A12,S100A7,S100A7A,S100A8,S100A9,TGM3,WFDC12,WFDC5,C3,CXCL2,CXCL3,FTH1,IL19,IL20,MCL1,MMP1,MMP3,MUC4,PDGFA,PTGS2,RBL2,SAA1,SOCS3,TNF,CALML3,CCL20,CLDN1,HSPB1,KRT1,KRT17,PTGS1,TSLP	52	0.925902		6062	IL6	cytokine	ADAMTS1,ADM,AREG,ARL4C,ATF3,BAMBI,BCL2L1,CCK,CCL2,CCN2,CIB2,COL1A1,EGR2,ERRFI1,GADD45B,GINS1,ID1,IFIT1,IRF4,JUN,KRT18,KRT8,LAG3,LCAT,NFKBIA,OSBPL1A,PDGFA,PGF,PTGS2,SLC39A14,SOCS1,TF,TGFB1,TIMP1,TNFRSF10B,TOP2A,VEGFA,ADAMTS4,AKT1,BBC3,BCL2,BCL3,CCND1,CD44,CD46,CDKN2D,CEBPD,CES2,COX4I1,CTSC,CXCL2,DUSP1,ETS2,F12,HAMP,HIF1A,HLA-A,ICAM1,IFI16,IL6ST,IRF1,LGR4,MCL1,MYC,NCF2,PTGER4,RB1,S100A9,SMAD7,SMO,S…	73	-0.732557
3511	IL27	cytokine	AHR,B2M,CCL5,CD74,CDK4,CEBPD,CKLF,CX3CL1,CXCL10,GATA3,GBP2,HLA-A,HLA-B,HLA-C,HLA-DMA,HLA-DMB,HLA-DQA1,HLA-DQB1,HLA-DRA,IL12RB2,IL15RA,MYC,PLAAT4,SPTBN1,STAT1,TAP1,TNFSF10,BST2,CCL2,CCND3,CD63,CXCL11,CXCL9,EGR1,EIF2AK2,FOS,ICAM1,ID2,IL18BP,IRF1,MCL1,PTGS2,SOCS3,STAT2,TLR3,TNF,TNFSF13B,VIM	48	-0.655511		6681	MIF	cytokine	BCL2L1,CCL2,COL1A1,JUN,MAP1LC3B,PTGS2,SOX6,TGFB1,TIMP1,TRIM22,BCL2,CCND1,CD44,CXCL2,DUSP1,HIF1A,ICAM1,IL6ST	18	-0.640838
766	IL3	cytokine	ACOX1,AREG,ARG1,BCL2L1,BNIP3L,CSF1,CXCL8,EGR3,FASN,FOSL2,GADD45B,GADD45G,HBEGF,HK2,HSPA5,ITGAM,KIF1B,LCN2,MDM2,PIM1,PLA2G7,PTPN22,SEMA7A,SERPINB2,SLAMF7,SOCS1,TNFRSF11A,VEGFA,XBP1,ZBTB7A,ARHGAP29,ATF5,BIRC3,BMP2,BTG2,CCL2,CCND3,CD40,CD63,CITED2,CSF3,CXCL9,EGR1,EIF2AK2,EMP3,FOS,HDGF,HSP90B1,HSPA2,ICAM1,JUN,JUNB,KLF9,MCL1,MLF2,MMP1,MMP3,NEDD9,ODC1,PDPN,PIM2,RBPJ,SH3BP1,SLC3A2,SOCS3,SOX4,TNF,ZFAND5,…	114	-0.688006		23	OSM	cytokine	AADAC,ABCC3,ABCC4,ABCG1,ADAM17,ARF6,ARFGEF2,ARHGEF12,ASAH1,ATP2B4,ATP9A,BAK1,BBOX1,BHLHE40,BLMH,CADM4,CASK,CASP4,CCL20,CD24,CDC42EP4,CDH1,CDK17,CDKN1A,CEBPA,CHD1,CHI3L1,CLDN4,CLIP1,COX6B1,COX7B,CXCL8,CYP3A5,CYP4F3,DCTN1,DEGS1,DHCR24,DHRS7,DNAJC3,DNM1L,EPHA1,EPHB6,ERBB3,EVPL,FASN,GAB1,GADD45G,GAS7,GJB5,GNS,GOLGA2,HBEGF,HIPK3,ID2,IRAK1,ISG20,ITPKB,KIF5B,KLK1,KLK7,KRT2,LDLR,LY6G6C,MAP2,MAPK7,MKNK2,M…	316	0.607409
6822	IL32	cytokine	CCL2,CTSK,CXCL3,EIF2AK2,ICAM1,MCL1,MMP3,PTGS2,TNF,VIM	10	-0.498118		329	PF4	cytokine	CD83,CDKN1A,CEBPA,CXCL8,DDX58,DDX60,E2F2,E2F4,GCH1,IL1A,NFKBIZ,REL,SOX2,SPHK1,STAT2,THBD,TNFAIP3	17	0.53484
171	IL33	cytokine	ALDH1A3,AREG,ARG1,ARHGAP30,ARRB1,BCL2L1,CD36,CDK5R1,CXCL8,CXCR2,DEFB4A/DEFB4B,DGAT2,EGR3,EHD1,GADD45B,GRK2,HMOX1,IL1A,IL1RN,IRF5,ITGAM,NCF4,NFKBID,PEA15,PLAT,PSEN2,RASGRP1,RIMS3,S100A8,S100A9,SERPINB2,SLC7A11,SNX24,TNFAIP2,VMP1,ABCA1,ADAMTS1,ADORA2B,ALDH3A1,APP,BIRC3,CCL2,CD40,CXCL2,CXCL3,DUSP2,EPAS1,ICAM1,IL15,ITGB4,JUNB,MDK,NABP1,NFKBIA,NFKBIZ,PIM2,PLIN2,RAMP3,RAPGEF1,REL,RIPK2,SOCS3,ST3GAL5,TG…	69	0.229817		992	PRL	cytokine	AKR1C3,ANXA5,B2M,BAG1,CAMK2N1,CAV1,CCNB1,CD40,CDK4,DCN,EGFR,EIF2AK2,ENO1,FOS,GNA12,HERC5,HSPD1,ID3,IFI6,IFIT3,IFIT5,IGFBP3,IGFBP5,IRF7,KRT14,KRT5,LAMC1,LY6E,MLKL,MSN,OAS1,PARP10,PARP14,PCNA,PDK2,PKIG,PLSCR1,PTPN18,RPSA,SHISA5,SOD1,SP100,SP110,STAR,XAF1,ACTB,ANXA3,BCL2L1,CAPN2,CCL2,COL1A1,COL5A1,CTSV,ECM1,GSTM1,ID1,IFI44,IFIT1,IFITM1,ISG15,JUN,KRT15,KRT31,MFGE8,ODC1,PDLIM4,PDPN,SOCS1,SPARC,TGFB1,T…	86	-0.951166
237	IL36A	cytokine	CXCL1,CXCL6,CXCL8,IL1A,IL36G,LCN2,S100A7,S100A8,S100A9,CD40,CSF3,CXCL2,CXCL3,MMP3,NFKBIZ,TNF	16	0.798225		3332	SPP1	cytokine	BCL2L11,CAPNS1,CD9,COX7A2L,CXCL1,CXCL3,EGFR,FOS,HMOX2,LIF,MET,MTA1,NDUFS4,NDUFS7,NOTCH1,PIK3R1,PLAU,PNN,PTPMT1,S100A4,S100A6,SELENOW,SERPINE1,SLC35C2,SNAI2,SSB,TGFBR2,BCL2L1,CCL2,COL1A1,FGFR2,ITGA2,ITGA3,JUN,KRT18,PDGFA,PTGS2,SERPINF1,SOX9,TGFB1,TIMP1,VEGFA,AKT1,ATM,BCL2,CCND1,CD44,CXCL2,ETS2,GPX4,ICAM1,MMP14,MYC,RB1,TGFBR1	55	-0.923738
1416	IL37	cytokine	CSF1,CXCL8,IL1A,IL1RN,BMP2,CSF3,CXCL2,CXCL3,TIMP1,TNF	10	0.0418034		5210	TNF	cytokine	AAK1,ANXA11,APP,AQP5,AQP9,ARC,ARG1,ATP2A2,BIRC5,C15orf48,C5AR1,CA2,CABP1,CARD16,CASP1,CAT,CD36,CDK5R1,CHRNE,CLU,CTSB,CXCL16,CXCR2,CYP1B1,DAG1,DCD,DENND2D,DPF3,E2F1,EGLN3,EREG,ERN1,FOXO1,FRMD6,FYN,GATD3A/GATD3B,GBP4,GPD2,HCN3,HK2,HMOX1,HSD11B1,ICOSLG/LOC102723996,IL11,IL18R1,IL33,IL36RN,INPP5D,IRS2,ITGAM,KCNQ1OT1,KRT23,KRT6B,LITAF,LTBR,MAEA,MAGI1,MAP3K20,MAPK14,MGST1,MTHFD2L,NCK1,NCOA1,NCOA2,NEFH,…	552	-0.939401
9	IL4	cytokine	ABHD17C,ABLIM1,ACOX1,ACSL1,AHCYL1,AHNAK,ALAS1,ALDOC,ALOX12,ALOX15B,ANXA1,AREG,ARG1,ARNTL2,BCL2L1,BNIP3,BNIP3L,C15orf48,CAMK1D,CCNE1,CD36,CD55,CFLAR,CKAP4,CLCN3,CLIP1,CLTC,CRISPLD2,CSF1,CSF2RB,CTDNEP1,CXCL1,CXCL6,CXCL8,CYP2E1,DDIT4,DEFB4A/DEFB4B,DGAT2,DICER1,DSC1,DSG1,DUOX1,EPHA2,EPOP,FASN,FCGR3A/FCGR3B,FURIN,GADD45B,GADD45G,GJA1,GPLD1,GPT,H1-0,HBEGF,HIPK2,HK2,HMGCR,HSPA1A/HSPA1B,IDE,IER3,IL1A,IL1…	386	-0.0210554		4692	TNFSF10	cytokine	BID,CASP3,CD14,EGFR,EIF2AK2,FADD,FOS,FTH1,HLA-C,HLA-F,IFI6,PCNA,PLAU,SP100,TFRC,TNFSF10,BCL2L1,IFIT1,IFITM1,IGF1R,ISG15,JUN,NFKBIA,PTGS2,SERPINH1,TIMP1,TNFRSF10B,TNK2,VEGFA,AKT1,BCL2,DPYD,HLA-A,IFI16,MCL1,TP63	36	-0.852579
26	IL5	cytokine	ALDOC,AREG,ATP1B1,BCL2L1,BNIP3,BNIP3L,CCNE1,CD24,CD55,CEACAM1,CHMP1A,CKAP4,CSF2RB,CXCL8,CXCR2,EGLN3,EGR3,ELL2,ERO1A,FOSL2,GADD45G,GK,HBEGF,HMGCR,HSPA5,HSPA6,IDI1,IER3,ITGAM,LMO7,MANF,METRNL,NDRG1,PFKP,PIM1,PKIB,PPIF,PRDM1,QSOX1,SCEL,SCRIB,SDF2L1,SEMA4A,SOCS1,STK39,UPP1,XBP1,AK3,ATF4,CCNH,CD9,CDC123,CISD1,CLEC2B,CRIP1,CXCR4,DDX21,DNTTIP2,EGOT,FAS,GBP2,GBP4,GBP7,HCAR3,IL6R,ITGAV,ITGB6,KLHDC2,LMNB1,…	123	0.172223		1161	TNFSF11	cytokine	AHR,AK3,AQP9,CA2,FERMT3,FOXO1,HMOX1,IL11,ITGAM,LSR,MT-CO1,NFATC2,NFKBIB,PA2G4,PAG1,PRDM1,RHOB,SEL1L,SLC11A2,STAT1,ZNF260,BCL2L1,BST1,CAPN2,CCL2,EGR2,GADD45B,IRF4,JUN,MT-CYB,NFKBIA,PDGFA,PTGS2,RGS16,SH3PXD2A,SOCS1,TGFB1,BCL2,CCND1,CD44,CKB,DUSP1,GRN,ICAM1,MYC,PLAUR,PTGER4,RALGDS,SLC2A1,SMARCAD1,SOD2,TSPAN13,YWHAZ	53	-0.540596
111	IL6	cytokine	ACKR2,ACOX1,ADGRL2,ADM,AHNAK,ALAS1,ANXA1,AREG,ARG1,ATP2A2,BCL2L1,CCNE1,CD36,CD68,CDH1,CEACAM1,CEBPA,CEBPB,CFLAR,CIB2,CRYAB,CSF1,CSF2RB,CXCL1,CXCL6,CXCL8,CYP1A1,CYP2E1,CYP3A5,DEFB4A/DEFB4B,DUSP1,DVL1,EGLN3,EPHA4,EREG,ERN1,GADD45B,GADD45G,GLRX,GRK2,HMOX1,HOMER3,HSPA5,ID1,IL17RC,IL1R1,IL1RN,ITGAM,ITPR1,LCN2,LDLR,LRG1,MAP2,NCF2,NUCB2,PIM1,PLAT,PRDM1,RORA,S100A7,S100A9,SAA2,SC5D,SCNN1A,SEMA4A,SERPINA1…	152	0.392377		818	TNFSF13	cytokine	BCL2L11,CDK4,MCM4,MCM5,MCM6,PCNA,RPA3,BCL2,CDK6,HOXC4,MYC,RB1	12	-0.685902
518	LIF	cytokine	AHNAK,AREG,BCL2L1,CCNE1,CDH1,CEBPB,CXCL8,ELF3,EREG,GPT,HBEGF,HES5,HK2,HPSE,KLF10,PIM1,SOCS1,SPRR1A,STAT3,VEGFA,VWF,WNT5A,XBP1,BMP2,CXCL2,EGR1,FOS,IRF1,JUN,JUNB,MMP1,MT-CO1,MT-ND4,MT-ND4L,PIM3,PTGS2,PTPN1,SOCS3,TFCP2L1,TIMP1,TNC,TNF	42	0.21727		1412	WNT3A	cytokine	CCDC80,CCN2,CCND2,COL1A1,ECRG4,EGR2,ETV5,FGF18,FHOD3,FOXQ1,ID1,JUN,KITLG,KLF4,NCALD,NGFR,NRG1,PDGFA,PTGS2,RUNX1,SLC7A2,SOX9,SPARC,SPRY1,TCF7,TGFB1,TGFB2,TIMP3,TMEM158,TXNIP,VEGFA,WNT3A,WNT7B	33	-0.699892
2951	MIF	cytokine	ATF5,BAD,CCL2,CXCL2,CXCL3,FOS,ICAM1,IL11,IL15,IL20,JUN,MET,MMP1,MMP3,PTGS2,SQSTM1,TGFB1,TIMP1,TNF,TRIM22	20	-0.549923		6610	WNT5A	cytokine	AREG,BCL2L1,CCK,CCL2,COL1A1,DLL1,FLNA,LAG3,LAMA3,LAMB3,PGF,PTGS2,ROR2,SH3PXD2A,SPARC,TGFB1,VEGFA	17	-0.647842
1	OSM	cytokine	AADAC,ACKR2,AHCYL1,AMPD3,ANXA1,ANXA3,ANXA9,ARG1,CALB2,CAMP,CD24,CDA,CDH1,CDH3,CDSN,CEBPA,CHI3L2,CLDN4,CLIP1,CPM,CSNK2A2,CST6,CTSH,CTSL,CXCL1,CXCL6,CXCL8,CYP3A5,CYP4F3,DEFB4A/DEFB4B,DHCR24,DHRS7,DNASE1L2,DSC2,DSG3,EPHA1,EPHB6,ERBB3,EVPL,FASN,FETUB,FOXC1,GADD45G,GAS7,HBEGF,HK2,HMOX1,HSPA5,ID1,IER3,ISG20,KLF10,KLK1,KLK13,KLK7,KRT2,LCN2,LDLR,LORICRIN,LRG1,LY6G6C,MAP2,MAPK7,MKNK2,MPZL2,PDZK1IP1,PI3,PL…	279	0.541692
3652	PF4	cytokine	BIRC3,CCL2,CXCL3,ICAM1,IL19,INHBA,IRF1,KLF4,NFKBIA,NFKBIZ,REL,STAT2,TNF,TNFAIP3	14	-0.416023
338	PRL	cytokine	ANXA3,ATP2A2,BCL2L1,CDH1,CTSA,CTSD,CTSH,DNAJA4,DVL1,ERBB2,ERBB3,HERPUD1,ID1,IDE,IER3,IFI6,ISG15,MX2,OCLN,P4HB,PIM1,PLAT,PLCD1,RASD1,SAMD9,SDC1,SOCS1,STAT3,TECR,XDH,ADAR,ANXA5,B2M,BAG1,CCND1,CDK4,CEBPD,CMPK2,COL1A1,CTSS,CXCL10,EPSTI1,GPNMB,HNRNPH2,HSPD1,ID3,IFI35,IFI44L,IFIT1,IFIT3,IFIT5,KRT5,LY6E,MICOS10-NBL1/NBL1,MMP14,MSN,MYC,NFKB1,OAS2,PARP12,PCNA,PDK2,PGRMC1,PKIG,PNPT1,PSME1,SHISA5,SOCS2,SOD1…	125	-0.589709
246	SPP1	cytokine	ARG1,BCL2L1,CCNE1,CDH1,CXCL1,CXCL6,CXCL8,DHCR7,DSP,ERBB2,HMGCR,HMOX1,HMOX2,IL1A,INSIG1,NDRG2,OCLN,PGD,POR,SC5D,SNAI1,TM7SF2,VAT1,VEGFA,BAD,CCL2,CXCL2,CXCL3,EGFR,ETS2,FOS,ICAM1,ITGA3,JUN,MET,MMP1,MTA2,PDGFA,PIK3R1,PTGS2,SERPINF1,TGFB1,TIMP1,TNF,VIM,CCL20,CCL3,CDKN1A,HOMER2,RUNX2,SOX9	51	0.418082
4342	THPO	cytokine	BIRC3,BIRC5,CCND3,FOS,ICAM1,INHBA,IRF1,KLF4,NFKBIA,NFKBIZ,REL,RUNX1,SOCS3,STAT2,TNF,TNFAIP3	16	-0.400811
3	TNF	cytokine	ABR,ACADVL,ACKR2,ACOX1,ACSL1,ADAMTS7,ADM,ALDH1A3,ALOX15B,AMPD3,ANGPTL4,ANXA1,ARC,ARG1,ASGR1,ATP2A2,BCL2L1,BCL2L2,C15orf48,CAMP,CARD18,CASP14,CCNE1,CD36,CD55,CDC42EP5,CDH1,CDH3,CDK5R1,CEBPA,CEBPB,CERS4,CFLAR,CHI3L2,CIB2,CLDN4,CLDN7,CMIP,CRISPLD2,CRYAB,CSF1,CSF2RB,CSGALNACT1,CXCL1,CXCL6,CXCL8,CXCR2,CYP1A1,CYP2E1,DEFB4A/DEFB4B,DENND2D,DEPP1,DSC2,DUSP1,DVL1,EGLN3,EGR3,EHD1,EHF,ELF3,ELOVL7,EMP1,EPHA2,…	675	-0.0229817
1542	TNFSF10	cytokine	BCL2L1,CFLAR,CXCL8,IFI27,IFI6,IL1RN,ISG15,ITGAM,TNFAIP2,VEGFA,BID,CASP3,CASP8,CSE1L,CTNNB1,CXCR4,DPYD,FADD,HLA-A,HLA-C,HLA-F,IFI16,IFIT1,PCNA,PLAU,RELA,SP100,STAT1,TAF6,TFRC,TNFSF10,TP53,TP63,BIRC3,BIRC5,CTSB,EGFR,EIF2AK2,FOS,FTH1,IFITM1,IFITM2,IGF1R,IRF9,JUN,MCL1,MMP3,NFKBIA,PMAIP1,PPP1R15A,PTGS2,SERPINH1,TIMP1,TNF,TNFAIP3,TNFRSF10B	56	-0.619269
407	TNFSF11	cytokine	BCL2L1,CCNE1,CEBPA,CXCL8,CYP1A1,DUSP1,EHD1,FERMT3,GADD45B,GLRX,HIPK2,HMOX1,IER3,IL1A,IL1RN,ITGAM,PIM1,POR,PRDM1,RALGDS,SAA2,SDC1,SERPINB9,SLC11A2,SOCS1,TNFRSF11A,TNIP1,TSPAN5,ADORA2B,AEBP2,CAV1,CCL2,CCND3,CD40,CSF3,CTSK,CXCL3,ETS1,FOS,FOXM1,GRB10,ICAM1,IL11,IL11RA,IL15,JUN,JUNB,MMP1,MT-CO1,MT-ND4,NAB2,NFKBIA,NFKBIZ,PCDH7,PDGFA,PTGS2,SAA1,SOCS3,STMN1,TGFB1,TNF	61	0.111468
4812	TNFSF12	cytokine	CCL2,CXCL2,CXCL3,DLL1,FBXO32,ICAM1,IL1R2,JAG2,MAP3K14,MEF2A,MMP1,MMP3,NFKBIA,SDHA,TIMP1,TNF	16	-0.63312
11511	WNT1	cytokine	BIRC5,CCND3,DLL1,EGR1,ETS2,FOS,GAS1,IGF1R,JUN,JUNB,MMP3,NCK1,PTGS2,RBL2,VEGFC	15	-0.384987
6701	WNT3A	cytokine	ADAMTS4,APP,BGN,BMP2,CCN1,DCN,EPAS1,ETV5,FOXM1,FOXQ1,GAS1,IGFBP5,JUN,KITLG,KLF4,MCL1,NRG1,PDGFA,PTGS2,RUNX1,SLC1A3,SOX4,SPARC,TFCP2L1,TGFB1,TNC,TNF,TXNIP,VIM,WNT7B	30	-0.539275
565	WNT5A	cytokine	AREG,ARG1,BCL2L1,CDH1,CRYAB,CXCL1,CXCL6,CXCL8,ERBB2,EREG,IL1A,SDC1,SNAI1,STAT3,TNFRSF11A,VEGFA,CCL2,CD40,CSF3,CXCL2,DLL1,EGFR,ID2,IL15,IRF1,IRF2,LAMA3,LAMB3,MMP1,PRLR,PTEN,PTGS2,RBL2,SOCS3,SPARC,TGFB1,TLR3,TNF,VIM,WWTR1	40	0.222173

## Sheet: Fig. 5E
Cell type	HS	NS
SFRP2+	142	2804
LSP1+	34	254
COL11A1+	34	627
RAMP1+	1	69
SFRP4+	349	16
CXCL13+	129	0

## Sheet: Fig. 6D
SFRP4 FB					CXCL13 FB
Upstream Regulator	Molecule Type	Predicted Activation State	Activation z-score		Upstream Regulator	Molecule Type	Predicted Activation State	Activation z-score
TEAD1	transcription regulator	Activated	3.357		TEAD1	transcription regulator	Activated	3.302
TEAD2	transcription regulator	Activated	3.742		TEAD2	transcription regulator	Activated	3.162
TEAD3	transcription regulator	Activated	3.357		TEAD3	transcription regulator	Activated	3.162
TEAD4	transcription regulator	Activated	3.500		TEAD4	transcription regulator	Activated	3.293
YAP1	transcription regulator	Activated	3.704		YAP1	transcription regulator	Activated	3.274
WWTR1	transcription regulator		0.792		WWTR1	transcription regulator		0.396

[truncated: 25 more sheets: Fig. 6E, Fig. 7B, Fig. 7C, Fig. 7D, Fig. 7E, Fig. 7F, Fig. 7G, Fig. 8A-B, Fig. S5H, Fig. S5I, Fig. S6E, Fig. S6F, Fig. S7, Fig. S8C, Fig. S8F, Fig. S9A, unknown, Fig. 11A, Fig. S11B, Fig. S11C …]
